# Supplementary material for: Effect of a Synbiotic Mix on Intestinal Structural Changes, and Salmonella Typhimurium and Clostridium Perfringens Colonization in Broiler Chickens
Source: Animals (Basel). 2019 Oct 10;9(10):777. doi: 10.3390/ani9100777 (PMC6826705; doi:10.3390/ani9100777)
Supplement: Supplementary file 1 [file animals-09-00777-s001.zip]

Archive with 4 entries (3 files):
- SUPPLEMENTARY/
- SUPPLEMENTARY/Supplementary_file_1.xlsx
- SUPPLEMENTARY/Supplementary_file_2.xlsx
- SUPPLEMENTARY/Supplementary_file_3.xlsx
