# Supplementary material for: Effect of a Synbiotic Mix on Intestinal Structural Changes, and Salmonella Typhimurium and Clostridium Perfringens Colonization in Broiler Chickens
Source: Animals (Basel). 2019 Oct 10;9(10):777. doi: 10.3390/ani9100777 (PMC6826705; doi:10.3390/ani9100777)
Supplement: Supplementary file 1 [file animals-09-00777-s001.zip › SUPPLEMENTARY/Supplementary_file_1.xlsx]

## Sheet: Microbiological isolation
		Enterobacteriaceae							Lactic Acid Bacteria										Log10 Average	S. Typhimurium	C. perfringens
BROILER	SAMPLING TIME	Dilution 3	Dilution 4	Dilution 5	Dilution 6	Dilution 7	CFU/g	Log10	Dilution 2	Dilution 2	Dilution 3	Dilution 3	Dilution 4	Dilution 4	Dilution 5	Dilution 5	CFU/g	Log10		1 absence 2 presence	1 absence 2 presence
CT1	0						<10	<1										2.3		1	1
CT2	0						<10	<1												1	1
CT3	0						<10	<1												1	1
CT4	1		1204	675			67500000	7.8	1007	989	159	69	17	0			99800	4.99913	5	1	1
CT5	1	563	83	12			563000	5.7												1	1
CT6	1			2206			220600000	8.3												1	1
CT7	2				301		301000000	8.5	1480	1680	399	332	55	59			365500	5.56289	5.62943	1	1
CT8	2			996	265		265000000	8.4	2399	3110	744	962	645	46			853000	5.93095		1	1
CT9	2			1060	51		51000000	7.7	2430	2511	264	232	30	25			248000	5.39445		1	1
CT10	3			2552	388		388000000	8.6	503	459	63	68	5	1			65500	4.81624	5.40749	1	1
CT11	3		2310	197	24		19700000	7.3	IN	IN	IN	IN	363	381			3720000	6.57054		1	1
CT12	3			1584	174		174000000	8.2	504	492	65	72	8	11			68500	4.83569		1	1
CT13	4			1408	484		484000000	8.7	1009	1087	306	38	0	0			104800	5.02036	5.85241	1	1
CT14	4			1056	220		220000000	8.3	IN	IN	1580	1222	188	143			1655000	6.2188		1	1
CT15	4			726	176		176000000	8.2	IN	IN	956	876	210	206			2080000	6.31806		1	1
CT16	5			1518	258	42	258000000	8.41162	IN	IN	1254	1300	462	500			4810000	6.68215	6.25013	1	1
CT17	5			4			400000	5.60206	2530	1232	364	440	137	116			1265000	6.10209		1	1
CT18	5			330	43	7	33000000	7.51851	1144	1452	308	484	87	98			925000	5.96614		1	1
CT19	6			890	360	20	360000000	8.5563	IN	IN	1100	924	572	550			5610000	6.74896	5.80693	1	1
CT20	6			350	120	10	120000000	8.07918	87	53	1	5	0	0			7000	3.8451		1	1
CT21	6			290	60	10	60000000	7.77815	IN	IN	1188	1410	814	528			6710000	6.82672		1	1
CT22	7			720	70	11	70000000	7.8451	860	854	60	56	11	5			58000	4.76343	5.29795	1	1
CT23	7			3566	164	19	164000000	8.21484	IN	IN	1452	1584	256	235			2455000	6.39005		1	1
CT24	7			4826	200	21	200000000	8.30103	462	638	28	62	12	40			55000	4.74036		1	1
CT25	8			2703	129	13	129000000	8.11059	12138	12140	892		128	136			1320000	6.12057	5.56406	1	1
CT26	8			400	101	12	101000000	8.00432	1270	1300	212	240	31	30			226000	5.35411		1	1
CT27	8			4700	95	12	95000000	7.97772	1078	1122	164	166	24	103			165000	5.21748		1	1
CT28	9			482	58	5	58000000	7.76343	61	75	11	7	7	0			6800	3.83251	4.14678	1	1
CT29	9			564	88	10	88000000	7.94448	1650	1628	858	616	88	132			737000	5.86747		1	1
CT30	9			580	126	24	126000000	8.10037	6	5	0	0	0	0			550	2.74036		1	1
SB1	1		1598	833			83300000	7.9	467	395	58	53	8	3			55500	4.74429	4.74429	1	1
SB2	1			1976			197600000	8.3												1	1
SB3	1																			1	1
SB4	2			1180	107		107000000	8	1142	1350	221	264	50	62			242500	5.38471	5.13293	1	1
SB5	2			1625	230		230000000	8.4	710	630	88	58	9	7			73000	4.86332		1	1
SB6	2			249	25		24900000	7.4	IN	IN	170	113	149	112			141500	5.15076		1	1
SB7	3		1166	140	13		14000000	7.1	IN	IN	178	291	55	42			234500	5.37014	5.19358	1	1
SB8	3		859	136	28		13600000	7.1	IN	IN	IN	IN	983	1047			10150000	7.00647		1	1
SB9	3			464	79		46400000	7.7	13	19	2	0	0	0			1600	3.20412		1	1
SB10	4			594	66		66000000	7.8	15	1	0	0	0	0			800	2.90309	5.04574	1	1
SB11	4		108	7	1		1080000	6	1584	1320	371	372	64	52			371500	5.56996		1	1
SB12	4		4				40000	4.6	IN	IN	1792	1780	423	500			4615000	6.66417		1	1
SB13	5			528	69	4	52800000	7.72263	396	528	108	90	23	6			99000	4.99564	6.19691	1	1
SB14	5			704	109	13	109000000	8.03743	IN	IN	1650	1700	410	726			5680000	6.75435		1	1
SB15	5			1462	458	58	58000000	7.76343	IN	IN	2408	3000	528	858			6930000	6.84073		1	1
SB16	6			845	247	29	247000000	8.3927	IN	IN	1210	616	198	220			2090000	6.32015	5.64509	1	1
SB17	6			666	199	21	199000000	8.29885			572	273	261	330			2955000	6.47056		1	1
SB18	6			208	13	1	20800000	7.31806	104	175	22	29	0	0			13950	4.14457		1	1
SB19	7			704	74	9	74000000	7.86923	IN	IN	1584	1232	488	363			4255000	6.6289	5.18253	1	1
SB20	7			347	56	5	56000000	7.74819	704	726	94	120	10	5			107000	5.02938		1	1
SB21	7			394	120	15	120000000	8.07918	111	44	7	5	5	2			7750	3.8893		1	1
SB22	8			2767	370	79	790000000	8.89763	1060	1034	528	330	70	51			605000	5.78176	6.48721	1	1
SB23	8			4095	257	55	257000000	8.40993	IN	IN	1100	1800	366	289			3275000	6.51521		1	1
SB24	8			1552	302	39	302000000	8.48001	IN	IN	IN	IN	1452	1470			14610000	7.16465		1	1
SB25	9			403	70	6	70000000	7.8451			IN	IN	968	1005	80	99	8950000	6.95182	6.51639	1	1
SB26	9			1550	353	49	353000000	8.54777			1540	1694	307	347	40	35	3270000	6.51455		1	1
SB27	9			23	2	1	2300000	6.36173			1003	989	122	120	43	33	1210000	6.08279		1	1
SBST1	4		6142	858	198		198000000	8.3	IN	IN	1188	1430	946	900			9230000	6.9652	6.73411	1	1
SBST2	4		1738	506	41		41000000	7.6	IN	IN	1300	1254	792	880			8360000	6.92221		2	1
SBST3	4			748	132		132000000	8.1	1508	1600	923	900	224	189			2065000	6.31492		1	1
SBST4	5			2112	264	83	264000000	8.4216	1694	1298	506	420	42	83			463000	5.66558	5.60302	1	1
SBST5	5			858	89	10	89000000	7.94939	1050	1100	330	176	100	47			253000	5.40312		1	1
SBST6	5			1496	191	40	191000000	8.28103	1600	1750	308	792	36	76			550000	5.74036		1	1
SBST7	6			672	86	8	86000000	7.9345	102	77	18	10	3	7			8950	3.95182	5.12399	1	1
SBST8	6			768	87	7	87000000	7.93952	IN	IN	1144	858	264	242			2530000	6.40312		1	1
SBST9	6			2672	454	39	454000000	8.65706	902	792	108	100	7	13			104000	5.01703		1	1
SBST10	7			30	1	1	3000000	6.47712	489	590	75	115	5	8			95000	4.97772	4.35763	1	1
SBST11	7			680	74	14	74000000	7.86923	748	924	83	83	25	15			83000	4.91908		1	1
SBST12	7			116	16	1	11600000	7.06446	16	14	2	4	0	1			1500	3.17609		1	1
SBST13	8			3071	195	15	195000000	8.29003	1144	1200	418		51	57			540000	5.73239	5.49975	1	1
SBST14	8			408	45	6	40800000	7.61066	1200	1122	157	200	31	19			178500	5.25164		1	1
SBST15	8			191	26	1	19100000	7.28103	1694	1430	346	309	65	83			327500	5.51521		1	1
SBST16	9			55	9	0	5500000	6.74036	145	147	16	19	4	1			14600	4.16435	3.91637	1	2
SBST17	9			38	1	1	3800000	6.57978	101	104	20	9	5	0			10250	4.01072		1	1
SBST18	9			6581	351	38	351000000	8.54531	35	40	6	19	0	0			3750	3.57403		1	1
SBCP1	4			550	105		105000000	8	27	42	0	0	0	0			3450	3.53782	4.75127	1	1
SBCP2	4								130	120	50	42	8	10			12500	4.09691		1	1
SBCP3	4			594	66		66000000	7.8	IN	IN	1050	1120	412	420			4160000	6.61909		1	1
SBCP4	5			127	11		12700000	7.1038	660	870	241	236	40	44			238500	5.37749	4.90919	1	1
SBCP5	5			1628	325	36	325000000	8.51188	136	152	18	15	0	0			14400	4.15836		1	1
SBCP6	5			78			7800000	6.89209	660	720	148	163	12	13			155500	5.19173		1	1
SBCP7	6			1455	216	43	216000000	8.33445	330	242	34	33	1	2			28600	4.45637	3.70166	1	1
SBCP8	6			604	76	5	76000000	7.88081	52	85	11	9	0	0			6850	3.83569		1	1
SBCP9	6			744	121	13	121000000	8.08279	4	9	0	0	0	0			650	2.81291		2	1
SBCP10	7			68	9	0	6800000	6.83251	1320	1364	286	462	48	56			520000	5.716	5.90143	1	1
SBCP11	7			236	32	1	23600000	7.37291	1408	1980	638	500	96	152			1240000	6.09342		1	2
SBCP12	7			340	79	11	34000000	7.53148	990	1496	264	374	94	63			785000	5.89487		1	1
SBCP13	8			207	97	14	20700000	7.31597	IN	IN	770	990	159	189			1740000	6.24055	6.31881	1	1
SBCP14	8			419	62	6	62000000	7.79239	IN	IN	1300	1298	242	257			2495000	6.39707		1	1
SBCP15	8			1861	280	58	580000000	8.76343	INCONTABLE (CONTAMINADO)					400			4000000			1	1
SBCP16	9			5118	476	73	730000000	8.86332	145	147	16	19	4	1			14600	4.16435	3.91637	1	1
SBCP17	9			6573	381	50	381000000	8.58092	101	104	20	9	5	0			10250	4.01072		1	1
SBCP18	9			3112	236	22	236000000	8.37291	35	40	6	19	0	0			3750	3.57403		1	2
SBSTCP1	4			1298	418		418000000	8.6	848	880	142	169	4	14			155500	5.19173	4.3839	1	1
SBSTCP2	4			3			300000	5.4	73	49	10	7	2	1			6100	3.78533		1	1
SBSTCP3	4		1686	660			66000000	7.8	175	124	21	17	0	0			14950	4.17464		1	1
SBSTCP4	5			836	92	8	92000000	7.96379	1002	1050	460	462	38	33			461000	5.6637	6.00088	2	1
SBSTCP5	5			1958	462	71	710000000	8.85126	1518	1520	462	480	246	250			2480000	6.39445		2	1
SBSTCP6	5			616	125	12	125000000	8.09691	1500	1430	594	484	90	86			880000	5.94448		2	1
SBSTCP7	6			1585	249	19	249000000	8.3962	330	286	70	61	7	3			65500	4.81624	4.85896	1	1
SBSTCP8	6			202	28	1	20200000	7.30535	242	330	41	52	4	7			28600	4.45637		1	1
SBSTCP9	6			1601	296	39	296000000	8.47129	880	836	198	205	24	27			201500	5.30428		1	1
SBSTCP10	7			334	36	2	33400000	7.52375	176	242	23	43	1	0			20900	4.32015	4.98937	1	2
SBSTCP11	7			0	0	0	0	0	1210	1056	440	528	78	78			780000	5.89209		1	1
SBSTCP12	7			520	94	5	94000000	7.97313	660	638	54	60	4	5			57000	4.75587		1	2
SBSTCP13	8			408	84	13	84000000	7.92428	IN	IN	1012	1000	251	260			2555000	6.40739	6.51893	1	1
SBSTCP14	8			452	128	3	128000000	8.10721	IN	IN	1100	1034	395	418			4065000	6.60906		1	1
SBSTCP15	8			87	7	11	8700000	6.93952	IN	IN	1250	1300	344	350			3470000	6.54033		1	1
SBSTCP16	9			4387	294	36	294000000	8.46835	428	376	83	74	9	6			78500	4.89487	5.18088	1	2
SBSTCP17	9			106	8	0	10600000	7.02531	IN	IN	8043	11261	924	1100			880000	5.94448		2	1
SBSTCP18	9			554	91	8	91000000	7.95904	969	1369	49	52	7	6			50500	4.70329		1	1
ST1	4		2266	462	84		46200000	7.7	220	225	46	53	13	7			22250	4.34733	5.00075	2	1
ST2	4			2640	616		616000000	8.8	IN	IN	IN	IN	IN	IN			#VALUE!			2	1
ST3	4			1012	153		153000000	8.2	946	1010	528	374	49	52			451000	5.65418		2	2
ST4	5			1298	229	40	229000000	8.35984	1166	980	396	506	76	80			451000	5.65418	5.25998	2	1
ST5	5			272	46		46000000	7.66276	242	286	35	17	0	0			26400	4.4216		2	1
ST6	5			1100	164	28	164000000	8.21484	946	1020	572	440	70	98			506000	5.70415		1	1
ST7	6			861	268	36	268000000	8.42813	82	78	13	6	1	0			8000	3.90309	4.044	1	1
ST8	6			444	68	10	68000000	7.83251	26		6	1	1	0			3500	3.54407		1	1
ST9	6			422	80	9	80000000	7.90309	440	528	61	64	8	2			48400	4.68485		1	1
ST10	7			480	124	12	124000000	8.09342	96	131	14	11	0	2			11350	4.055	4.4599	2	2
ST11	7			820	185	21	185000000	8.26717	1540	1782	506	396	78	87			880000	5.94448		2	1
ST12	7			520	101	14	101000000	8.00432	25	23	2	29	0	0			2400	3.38021		2	2
ST13	8			396	81	4	81000000	7.90849	1003	1010	145	364	66	18			254500	5.40569	4.55446		1
ST14	8			276	81	11	81000000	7.90849	700	748	83	70	25	8			72400	4.85974		2	1
ST15	8			528	116	17	116000000	8.06446	23	27	72	7	0	0			2500	3.39794		1	2
ST16	9			104	15	0	10400000	7.01703	IN	IN	1408	1078	374	330			880000	5.94448	5.45632	2	1
ST17	9			42	7	0	4200000	6.62325	289	315	79	29	3	3			30200	4.48001		2	1
ST18	9			6435	142	25	142000000	8.15229	IN	IN	1280	1276	286	374			880000	5.94448		2	1
CP1	4		506	88	8		8800000	7	IN	IN	930	900	217	220			880000	5.94448	5.94448	2	1
CP2	4		308	44	4		4400000	6.6	IN	IN	IN	IN	1100	1034			880000	5.94448		2	2
CP3	4		103	6			1030000	6	IN	IN	1300	1285	528	530			880000	5.94448		1	1
CP4	5			406	62	2	62000000	7.79239	IN	IN	1000	1012	147	122			880000	5.94448	5.30552	1	1
CP5	5			572	77	10	77000000	7.88649	902	1364	242	308	33	26			275000	5.43933		2	1
CP6	5			709	121	11	121000000	8.08279	308	374	54	73	10	5			34100	4.53275		2	1
CP7	6			503	125	0	125000000	8.09691	1	2	0	0	0	0			150	2.17609	4.18027	1	1
CP8	6			1056	556	67	670000000	8.82607	2024	3100	902	1012	154				957000	5.98091		1	1
CP9	6			1510	107	11	107000000	8.02938	220	264	34	26	2	2			24200	4.38382		1	2
CP10	7			25	2	0	2500000	6.39794	96	131	14	11	0	2			11350	4.055	4.4599	1	1
CP11	7			8	1	0	800000	5.90309	1540	1784	506	396	78	87			880000	5.94448		1	2
CP12	7			7	1	0	700000	5.8451	25	23	2	29	0	0			2400	3.38021		1	2
CP13	8			538	57	7	57000000	7.75587	1210	1300	209	223	23	60			216000	5.33445	5.17176	1	1
CP14	8			106	20	1	10600000	7.02531	682	660	43	44	8	5			67100	4.82672		1	2
CP15	8			35	1	0	3500000	6.54407	1166	1078	252	200	9	15			226000	5.35411		1	1
CP16	9			87	12	3	8700000	6.93952	1027	1034	352	528	68	62			440000	5.64345	5.43561	1	2
CP17	9			22	4	0	2200000	6.34242	1068	1100	435	395	87	92			415000	5.61805		1	2
CP18	9			159	21	1	15900000	7.2014	1020	970	112	110	45	22			111000	5.04532		1	1
STCP1	4			1738	352		352000000	8.5	220	225	46	53	13	7			22250	4.34733	5.00075	2	1
STCP2	4			1252	264		264000000	8.4	IN	IN	IN	IN	IN	IN						2	1
STCP3	4			2222	528		528000000	8.7	1010	946	374	528	52	49			451000	5.65418		2	2
STCP4	5			946	176	8	176000000	8.24551	682	780	308	242	45	21			275000	5.43933	5.7761	2	1
STCP5	5			55	6		5500000	6.74036	IN	IN	1006	1050	220	288			880000	5.94448		2	1
STCP6	5			1980	704	13	704000000	8.84757	7166	6142	660	1000	141	330			880000	5.94448		1	1
STCP7	6			115	12	3	11500000	7.0607	858	900	110	104	22	17			107000	5.02938	4.80765	1	1
STCP8	6			121	8	1	12100000	7.08279	126	99	13	7	3	1			11250	4.05115		1	1
STCP9	6			198	22	2	19800000	7.29667	902	1188	220	220	38	44			220000	5.34242		1	1
STCP10	7			44	8	1	4400000	6.64345	100	72	5	13	2	1			8600	3.9345	4.17073	1	2
STCP11	7			164	18	1	16400000	7.21484	440	352	64	52	6	8			39600	4.5977		2	1
STCP12	7			360	42	1	36000000	7.5563	108	83	7	2	0	0			9550	3.98		1	2
STCP13	8			6370	214	21	214000000	8.33041	1005	990	165	159	15	7			162000	5.20952	5.19122	2	1
STCP14	8			277	31	1	27700000	7.44248	1430	1276	250	222	12	10			236000	5.37291		1	1
STCP15	8			193	47	4	19300000	7.28556	1100	1068	100	96	32	12			98000	4.99123		2	2
STCP16	9			4095	238	25	238000000	8.37658	608	605	98	101	10	7			99500	4.99782	4.91775	2	2
STCP17	9			830	146	40	146000000	8.16435	1012	1010	203	154	15	12			178500	5.25164		2	2
STCP18	9			267	34	3	26700000	7.42651	369	269	55	56	13	3			31900	4.50379		2	2
																	4.23633e+06	6.19691
