# Supplementary material for: Effect of a Synbiotic Mix on Intestinal Structural Changes, and Salmonella Typhimurium and Clostridium Perfringens Colonization in Broiler Chickens
Source: Animals (Basel). 2019 Oct 10;9(10):777. doi: 10.3390/ani9100777 (PMC6826705; doi:10.3390/ani9100777)
Supplement: Supplementary file 1 [file animals-09-00777-s001.zip › SUPPLEMENTARY/Supplementary_file_2.xlsx]

## Sheet: Duodenal Morphology
TREATMENT	Villi Day 4	Villi Day 8	Villi Day 15	Villi Day 18	Villi Day 22	Villi Day 25	Villi Day 32	Villi Day 36	Villi Day 39	Crypt Day 4	Crypt Day 8	Crypt Day 15	Crypt Day 18	Crypt Day 22	Crypt Day 25	Crypt Day 32	Crypt Day 36	Crypt Day 39	VCR Day 4	VCR Day 8	VCR Day 15	VCR Day 18	VCR Day 22	VCR Day 25	VCR Day 32	VCR Day 36	VCR Day 39	Mucosa Day 4	Mucosa Day 8	Mucosa Day 15	Mucosa Day 18	Mucosa Day 22	Mucosa Day 25	Mucosa Day 32	Mucosa Day 36	Mucosa Day 39
CT	28.8	785.7	1120.6	1452.5	1381.6	1417.6	1582.4	2044.2	1556.5	8.4	140.3	341.9	228.5	187.6	343.2	465.6	210.4	276.1	3.42857	5.60014	3.27757	6.35667	7.36461	4.13054	3.39863	9.71578	5.63745	37.2	926	1462.5	1681	1569.2	1760.8	2048	2254.6	1832.6
CT	30.3	699.3	1127.6	1299.8	1498.3	1499.9	1691.4	2209.5	1425.7	8.7	187	260.4	290.7	194.4	210.9	488.7	213.5	290.1	3.48276	3.73957	4.33026	4.47128	7.7073	7.1119	3.46102	10.3489	4.91451	39	886.3	1388	1590.5	1692.7	1710.8	2180.1	2423	1715.8
CT	32.6	543.2	1169.2	1299.6	1497.9	1666.5	1317.7	2131.1	1592.4	6.1	150.4	238.8	223.7	357	436.9	293.7	214.1	271.5	5.34426	3.6117	4.89615	5.80957	4.1958	3.81437	4.48655	9.95376	5.86519	38.7	693.6	1408	1523.3	1854.9	2103.4	1611.4	2345.2	1863.9
CT	16.8	522	1287.8	1297.2	1387.5	1779.2	1299.2	2156.5	1553.7	10	153.2	241	201.6	317.3	338.1	329.6	272.9	278	1.68	3.40731	5.34357	6.43452	4.37283	5.26235	3.94175	7.90216	5.58885	26.8	675.2	1528.8	1498.8	1704.8	2117.3	1628.8	2429.4	1831.7
CT	14.1	729.8	1158.2	1536.9	1506.8	1466.6	1248.9	2280.4	1729.4	11	187.5	239.8	222.5	294.3	379	360.5	248.2	342.6	1.28182	3.89227	4.82986	6.90742	5.11995	3.86966	3.46436	9.18775	5.04787	25.1	917.3	1398	1759.4	1801.1	1845.6	1609.4	2528.6	2072
CT	23.3	443.2	970.5	1375.4	1477.7	1480.6	1238.7	2315.9	2065.5	8.6	111.9	267.4	224.5	234.2	343.2	395	239.3	214.6	2.7093	3.96068	3.62939	6.1265	6.30956	4.3141	3.13595	9.67781	9.62488	31.9	555.1	1237.9	1599.9	1711.9	1823.8	1633.7	2555.2	2280.1
CT	27.9	470.6	949.1	1235.5	1650.8	1415.8	1106.3	2080.3	2021.3	9.2	132.3	256.8	232.5	286	235.8	265.8	254.8	202.8	3.03261	3.55707	3.69587	5.31398	5.77203	6.00424	4.16215	8.16444	9.96696	37.1	602.9	1205.9	1468	1936.8	1651.6	1372.1	2335.1	2224.1
CT	28	524.3	1359.5	1254.8	1466.4	1402.1	1131.2	1471.2	2400	5.8	158	285.9	243.6	293.9	257.1	289.4	182.6	238.6	4.82759	3.31835	4.75516	5.15107	4.98945	5.45352	3.90878	8.05696	10.0587	33.8	682.3	1645.4	1498.4	1760.3	1659.2	1420.6	1653.8	2638.6
CT	24	604.1	1353	1241.5	1549.3	1849.2	1076.3	2109.4	1857.3	6.4	126.5	240.7	262.9	299.5	315.2	296.2	204.5	226.9	3.75	4.77549	5.62111	4.72233	5.17295	5.86675	3.63369	10.3149	8.18554	30.4	730.6	1593.7	1504.4	1848.8	2164.4	1372.5	2313.9	2084.2
SB	35.6	367.6	1041.3	1289.2	1091.3	1464.5	1424.1	1160	1431.2	9.4	111.1	146.5	151.8	217.5	161.8	290.4	300.5	375	3.78723	3.30873	7.10785	8.49275	5.01747	9.0513	4.90393	3.86023	3.81653	45	478.7	1187.8	1441	1308.8	1626.3	1714.5	1460.5	1806.2
SB	28.8	351.1	1057.4	1243.4	1194.4	1064.9	1579.1	1178.1	1527.4	12	137	147.3	173.3	228	236.8	368.8	308.9	304.6	2.4	2.56277	7.17855	7.17484	5.2386	4.49704	4.28172	3.81386	5.01445	40.8	488.1	1204.7	1416.7	1422.4	1301.7	1947.9	1487	1832
SB	25.6	694.1	1044.5	1271.6	1242.6	1620.5	1546	1757.7	1489.9	8.2	141.7	109.8	151.1	238.5	220.1	249.4	306.1	295.4	3.12195	4.89838	9.51275	8.41562	5.21006	7.36256	6.19888	5.74224	5.04367	33.8	835.8	1154.3	1422.7	1481.1	1840.6	1795.4	2063.8	1785.3
SB	23.9	543.6	1060.5	1232.4	1077.6	1421	1659.9	1737.5	1691.4	8.2	113.1	104.4	155.4	219.3	211.4	275.6	304.7	244.1	2.91463	4.80637	10.158	7.9305	4.91382	6.72185	6.02286	5.70233	6.92913	32.1	656.7	1164.9	1387.8	1296.9	1632.4	1935.5	2042.2	1933.5
SB	26.3	466.4	1013.5	1271.5	1091.6	1488.9	1626.5	1757.3	1645.6	5.2	120.6	131.1	162.2	245.9	198.5	299.5	296.4	251.9	5.05769	3.86733	7.73074	7.83909	4.4392	7.50076	5.43072	5.92881	6.53275	31.5	587	1144.6	1433.7	1337.5	1687.4	1926	2053.7	1897.5
SB	26.8	441.5	1008.5	1190.4	1021.8	1466.3	1586.3	1649.1	1584.5	6.5	116.9	142	189.3	150.1	327.4	320.3	359.2	258.5	4.12308	3.77673	7.10211	6.28843	6.80746	4.47862	4.95254	4.59104	6.12959	33.3	558.4	1150.5	1379.7	1171.9	1793.7	1906.6	2008.3	1843
SB	28.3	623.6	1117.3	822.1	1274.1	1722.5	1618.8	1698.2	1727.9	5.7	111.4	199.2	236.5	224.6	237.8	362.6	276	241	4.96491	5.59785	5.60894	3.47611	5.67275	7.24348	4.46442	6.1529	7.16971	34	735	1316.5	1058.6	1498.7	1960.3	1981.4	1974.2	1968.9
SB	24.3	537.2	1010.1	872.5	1171.1	1477.6	1474.1	1037.5	1631.6	7.8	121.1	197.3	171.4	232.6	157.5	245.8	440.5	290.4	3.11538	4.436	5.11961	5.09043	5.03482	9.38159	5.99715	2.35528	5.61846	32.1	658.3	1207.4	1043.9	1403.7	1635.1	1719.9	1478	1922
SB	28.7	540.6	1085	1302.2	1185	1551.7	1443.7	1831	1622.6	7.6	126.2	217.9	160.9	270.9	216.9	228.2	254.7	240.6	3.77632	4.28368	4.97935	8.09323	4.37431	7.15399	6.32647	7.18885	6.74397	36.3	666.8	1302.9	1463.1	1455.9	1768.6	1671.9	2085.7	1863.2
SBST				1164	1395.58	1450.2	2520.3	1332.1	1504.4				302	190.4	246.1	291.6	366.1	166.6				3.8543	7.32973	5.89273	8.643	3.63862	9.03001				1466	1585.98	1696.3	2811.9	1698.2	1671
SBST				1007.7	1284.2	1822.2	2173.9	1716.9	2008.2				266.3	228.7	211	263.7	410.7	345.8				3.78408	5.61522	8.63602	8.24384	4.18042	5.8074				1274	1512.9	2033.2	2437.6	2127.6	2354
SBST				973.4	1260.9	1701.6	2342	1352.1	2121.5				337.2	233.7	329.5	360.6	380.5	300.5				2.88671	5.39538	5.16419	6.49473	3.55348	7.0599				1310.6	1494.6	2031.1	2702.6	1732.6	2422
SBST				1063.1	1357.8	1799.9	2023.2	1859.6	2197.9				265.3	169.2	263.9	325.9	276.1	311.5				4.00716	8.02482	6.82039	6.20804	6.73524	7.05586				1328.4	1527	2063.8	2349.1	2135.7	2509.4
SBST				990.2	1331.4	1861	2319.8	1951.5	1962.3				315.3	155.7	247.8	295.6	228	352				3.1405	8.55106	7.51009	7.84777	8.55921	5.57472				1305.5	1487.1	2108.8	2615.4	2179.5	2314.3
SBST				1035.1	1494.3	1477.7	1754.3	1694.4	2224				304.4	209.3	201.7	298.4	242.4	349.7				3.40046	7.13951	7.32623	5.87902	6.9901	6.35974				1339.5	1703.6	1679.4	2052.7	1936.8	2573.7
SBST				998.1	984.4	1741.6	1747.4	1510.8	1972.7				302.5	174.5	267.2	255.2	327	401.1				3.2995	5.64126	6.51796	6.84718	4.62018	4.91822				1300.6	1158.9	2008.8	2002.6	1837.8	2373.8
SBST				1047.6	1592.3	1812.7	1807.5	2187.5	2253.2				298.1	224.4	249.8	216.8	313.3	295.9				3.51426	7.09581	7.25661	8.33718	6.98213	7.61473				1345.7	1816.7	2062.5	2024.3	2500.8	2549.1
SBST				1044.6	1937	1645.5	1609.2	2016.7	2252.2				241.4	171.4	210.7	284.8	297.9	209.1				4.32726	11.3011	7.80968	5.65028	6.76972	10.7709				1286	2108.4	1856.2	1894	2314.6	2461.3
ST				579	697.4	1472.6	1115.3	1166.9	1402.7				213.1	153.9	245.5	460.8	242.3	314.9				2.71703	4.53151	5.99837	2.42036	4.81593	4.45443				792.1	851.3	1718.1	1576.1	1409.2	1717.6
ST				1209	1455.2	1528.6	1138.9	1853.4	1248.2				311.4	214.7	377	608.5	384.6	389.2				3.88247	6.77783	4.05464	1.87165	4.81903	3.20709				1520.4	1669.9	1905.6	1747.4	2238	1637.4
ST				1339.6	1217.7	1475	1501.9	1693.3	1266.2				338.2	238.6	304.2	278	391.2	266.7				3.96097	5.10352	4.84878	5.40252	4.32848	4.74766				1677.8	1456.3	1779.2	1779.9	2084.5	1532.9
ST				1121.6	1428.6	1354.6	1714	1722.2	1322.8				324.2	276.4	208.8	360	385.8	243.3				3.45959	5.1686	6.48755	4.76111	4.46397	5.43691				1445.8	1705	1563.4	2074	2108	1566.1
ST				752.3	1313.2	1398.2	1915.2	1717.5	1308.9				146.8	155.7	392.9	361.4	304.8	249.5				5.12466	8.43417	3.55867	5.29939	5.63484	5.24609				899.1	1468.9	1791.1	2276.6	2022.3	1558.4
ST				611.2	1144.9	1598.3	1723.3	1868	1523.1				191.7	210	327.8	353.4	298	383.8				3.18832	5.4519	4.87584	4.87634	6.26846	3.96847				802.9	1354.9	1926.1	2076.7	2166	1906.9
ST				680.5	1504.6	1284.9	1436.5	1444.8	1573.1				194.2	182.9	174.6	307.2	339.5	334.5				3.50412	8.22635	7.35911	4.67611	4.25567	4.70284				874.7	1687.5	1459.5	1743.7	1784.3	1907.6
ST				720.9	1275.7	1217.4	1365.4	1536.4	1520.1				211.8	187	289	369.4	368.2	366.7				3.40368	6.82193	4.21246	3.69626	4.17273	4.14535				932.7	1462.7	1506.4	1734.8	1904.6	1886.8
ST				782.7	1312.2	1247.9	1709.6	1940.1	1530.1				171.4	147.8	230.3	327.6	309.4	402				4.56651	8.87821	5.41858	5.21856	6.27052	3.80622				954.1	1460	1478.2	2037.2	2249.5	1932.1
SBCP				1198.4	1519.2	1700.8	1698.8	1686.1	1019.7				211.7	240.6	242.3	249.4	318.6	172.5				5.66084	6.31421	7.0194	6.81155	5.29222	5.9113				1410.1	1759.8	1943.1	1948.2	2004.7	1192.2
SBCP				1310.8	1683.1	1581	1294.7	1593.5	1328.2				197.8	277.3	234.2	191.1	366.4	294				6.6269	6.0696	6.75064	6.77499	4.34907	4.51769				1508.6	1960.4	1815.2	1485.8	1959.9	1622.2
SBCP				996.3	1620.5	1525.3	1762.9	1523	1793.9				196.4	273	283.3	288	334.8	141.7				5.07281	5.9359	5.38405	6.12118	4.54898	12.6598				1192.7	1893.5	1808.6	2050.9	1857.8	1935.6
SBCP				1036.1	1646.1	1462.8	1766.9	1916.8	1704.1				198.2	313	224.7	304.5	285.2	182				5.22755	5.25911	6.51001	5.80263	6.7209	9.36319				1234.3	1959.1	1687.5	2071.4	2202	1886.1
SBCP				1258.1	1665.1	1335.6	1678.4	1870.7	1537.4				227.4	295	215.1	270.2	330.7	340.5				5.53254	5.64441	6.20921	6.2117	5.65679	4.51512				1485.5	1960.1	1550.7	1948.6	2201.4	1877.9
SBCP				1064.6	1590.5	1180.2	1278.8	1512.7	1489.3				184.6	198.1	222.9	184.1	260.1	327.1				5.76706	8.02877	5.29475	6.94622	5.81584	4.55304				1249.2	1788.6	1403.1	1462.9	1772.8	1816.4
SBCP				1149.7	1736.4	1045	1298.8	1350	1490.4				168.2	316.8	239	231.7	202.1	349.9				6.83532	5.48106	4.37238	5.60552	6.67986	4.2595				1317.9	2053.2	1284	1530.5	1552.1	1840.3
SBCP				1181.3	1724.1	1623.2	1247.8	1496.6	1887.6				184.5	347.4	251.2	175.2	224.8	196.6				6.40271	4.96287	6.46178	7.12215	6.65747	9.60122				1365.8	2071.5	1874.4	1423	1721.4	2084.2
SBCP				1031.3	1660.6	1730.5	1741.9	1628.4	1616.4				101.4	374.4	219.4	235.5	276.3	193.2				10.1706	4.43536	7.88742	7.3966	5.89359	8.36646				1132.7	2035	1949.9	1977.4	1904.7	1809.6
CP				965	1706.6	1291.9	995.5	1258	1398.5				207.6	260.5	244.6	620.6	262.7	272.5				4.64836	6.55125	5.28168	1.60409	4.78873	5.13211				1172.6	1967.1	1536.5	1616.1	1520.7	1671
CP				1014.4	1600.8	1147.4	1403.1	1020.4	1295				190.6	332.6	228.5	324.5	348.8	294.3				5.32214	4.81299	5.02144	4.32388	2.92546	4.40027				1205	1933.4	1375.9	1727.6	1369.2	1589.3
CP				847.4	1654.9	1302.4	1002.1	1716.8	1424.6				150.8	191.4	269.3	612.7	421.8	219.5				5.61936	8.64629	4.83624	1.63555	4.07018	6.49021				998.2	1846.3	1571.7	1614.8	2138.6	1644.1
CP				957	1495.3	728.3	1451.2	1794.7	1273.1				167.1	231.7	561	251.7	350.3	317.5				5.72711	6.4536	1.29822	5.76559	5.12332	4.00976				1124.1	1727	1289.3	1702.9	2145	1590.6
CP				895.6	1644.7	949.8	1564.2	986.1	1224				142.4	246.1	288.7	232.7	198.2	232.6				6.28933	6.68306	3.28992	6.72196	4.97528	5.26225				1038	1890.8	1238.5	1796.9	1184.3	1456.6
CP				872.2	1600.2	720.4	1659.1	866	1169.6				145.8	351.8	299.4	193	207.3	260.8				5.98217	4.54861	2.40615	8.59637	4.17752	4.48466				1018	1952	1019.8	1852.1	1073.3	1430.4
CP				965	1644.9	1081.2	1378.9	1826.6	1503.8				188	260.2	392.1	434.7	288.1	356.7				5.13298	6.32168	2.75746	3.17207	6.34016	4.21587				1153	1905.1	1473.3	1813.6	2114.7	1860.5
CP				934.8	930.1	1090.4	1463.7	1707.9	1200.5				198.1	249.7	263.9	174.2	252.3	268				4.71883	3.72487	4.13187	8.40241	6.76932	4.47948				1132.9	1179.8	1354.3	1637.9	1960.2	1468.5
CP				1137.4	1465.3	1275.4	1849.2	1598.7	1479.4				215.2	260.9	233.6	186.3	232.1	294.1				5.28532	5.61633	5.45976	9.92593	6.88798	5.03026				1352.6	1726.2	1509	2035.5	1830.8	1773.5
SBSTCP				2176	1725.9	1908.7	1971.4	1653.7	1688.2				363.2	171.5	254.7	227.7	175	206.9				5.99119	10.0636	7.49391	8.65788	9.44971	8.1595				2539.2	1897.4	2163.4	2199.1	1828.7	1895.1
SBSTCP				2496.8	1808	1729.4	2544.6	1768.1	1603.5				303.1	321.2	261.8	271.1	283.6	253.4				8.23755	5.62889	6.60581	9.3862	6.23449	6.32794				2799.9	2129.2	1991.2	2815.7	2051.7	1856.9
SBSTCP				2226.4	1754.3	1616.5	1976.6	1750.1	1733.7				347.5	218.2	302.5	224.7	272.2	226.4				6.40691	8.03987	5.3438	8.79662	6.42946	7.65769				2573.9	1972.5	1919	2201.3	2022.3	1960.1
SBSTCP				1830.1	1536.5	1798	1999.1	1744.6	1946.4				260.1	178.8	286.6	292	266.9	239.1				7.03614	8.5934	6.27355	6.84623	6.53653	8.14053				2090.2	1715.3	2084.6	2291.1	2011.5	2185.5
SBSTCP				1824.8	1554.2	1774.6	2004.4	1795.4	1771.8				321.3	194.6	340.1	269.7	254.8	198.4				5.67943	7.98664	5.21788	7.43196	7.04631	8.93044				2146.1	1748.8	2114.7	2274.1	2050.2	1970.2
SBSTCP				2569.9	1415.1	1700.7	1942.4	1956.2	2008				397.6	200.2	263.9	287.6	156.4	264.2				6.46353	7.06843	6.44449	6.75382	12.5077	7.6003				2967.5	1615.3	1964.6	2230	2112.6	2272.2
SBSTCP				1840.9	1434.3	1529.8	1864.7	1937.8	1889.5				317.2	235.2	222.8	330.6	244.4	269.7				5.80359	6.09821	6.86625	5.64035	7.92881	7.00593				2158.1	1669.5	1752.6	2195.3	2182.2	2159.2
SBSTCP				877	1211.4	1492	1709.5	1645.7	1832.5				150.1	196.6	197.1	296.3	198.1	189.5				5.84277	6.16175	7.56976	5.76949	8.30742	9.67018				1027.1	1408	1689.1	2005.8	1843.8	2022
SBSTCP				871	1420	1613.6	2536	1625.4	1789.7				157.3	163.4	191.7	232.8	207	222.5				5.53719	8.69033	8.41732	10.8935	7.85217	8.0436				1028.3	1583.4	1805.3	2768.8	1832.4	2012.2
STCP				1433.6	1474	618.2	1439	1144.3	1892.6				253.4	247.2	211.5	256.8	346.6	622.1				5.65746	5.96278	2.92293	5.60358	3.3015	3.04228				1687	1721.2	829.7	1695.8	1490.9	2514.7
STCP				1116.3	1072.3	708.1	1403.4	1407.6	2253				327.9	257.9	250	242.4	249.5	569.4				3.40439	4.15781	2.8324	5.7896	5.64168	3.9568				1444.2	1330.2	958.1	1645.8	1657.1	2822.4
STCP				1167.4	1448.3	740.2	1115	1557.2	1199.5				315.4	177.2	210.2	285.2	260.9	913.1				3.70133	8.17325	3.52141	3.90954	5.96857	1.31366				1482.8	1625.5	950.4	1400.2	1818.1	2112.6
STCP				1119.4	1426	1694.9	1255.9	1383.4	1424.8				287.2	207	302.1	231.8	190.3	318.4				3.89763	6.88889	5.61039	5.41803	7.26957	4.47487				1406.6	1633	1997	1487.7	1573.7	1743.2
STCP				1032.2	852.5	1645.8	1416.1	1523.3	1958.8				292.4	290.9	467.1	230.6	189.3	275				3.5301	2.93056	3.52344	6.14094	8.04702	7.12291				1324.6	1143.4	2112.9	1646.7	1712.6	2233.8
STCP				1075.6	1310.9	1881.7	1168.6	952.8	1401.4				254.7	193.1	343.1	281	327.8	298				4.22301	6.78871	5.48441	4.15872	2.90665	4.70268				1330.3	1504	2224.8	1449.6	1280.6	1699.4
STCP				1227.1	923.4	1482.2	1358	1309.3	1361.3				293.8	227.2	325.4	285.1	231.8	310.5				4.17665	4.06426	4.55501	4.76324	5.6484	4.38422				1520.9	1150.6	1807.6	1643.1	1541.1	1671.8
STCP				1172.5	681.8	1066.2	1925.8	976.7	1339.9				345.3	213.6	249.9	257.1	345.2	272				3.3956	3.19195	4.26651	7.49047	2.82937	4.9261				1517.8	895.4	1316.1	2182.9	1321.9	1611.9
STCP				1041.1	1172	1272.7	993	1005.1	618				296.9	225.1	241.5	252.3	314.2	316.2				3.50657	5.20657	5.26998	3.93579	3.19892	1.95446				1338	1397.1	1514.2	1245.3	1319.3	934.2
