# Supplementary material for: Effect of a Synbiotic Mix on Intestinal Structural Changes, and Salmonella Typhimurium and Clostridium Perfringens Colonization in Broiler Chickens
Source: Animals (Basel). 2019 Oct 10;9(10):777. doi: 10.3390/ani9100777 (PMC6826705; doi:10.3390/ani9100777)
Supplement: Supplementary file 1 [file animals-09-00777-s001.zip › SUPPLEMENTARY/Supplementary_file_3.xlsx]

## Sheet: Growth performance
		BODY WEIGHT							BODY WEIGHT GAIN (g)						AUMENTO MEDIO DIARIO DE PESO ABSOLUTO								AUMENTO MEDIO DIARIO DE PESO RELATIVO AL PESO CORPORAL							ALIMENTO CONSUMIDO POR UNIDAD PROMEDIO SEMANAL							FEED INTAKE (g/ave)							FEED CONVERSION RATIO
BROILER	SAMPLING TIME	1d	7d	14d	21d	28d	35d	INITIAL WEIGHT	1,7d	8,14d	15,21d	22,28d	29,35d	P INICIAL	SEM 1	SEM 2	SEM 3	SEM 4	SEM 5	SEM 6	SEM 7	P INICIAL	SEM 1	SEM 2	SEM 3	SEM 4	SEM 5	SEM 6	SEM 7	SEM 1	SEM 2	SEM 3	SEM 4	SEM 5	SEM 6	SEM 7	1,7d	8,14d	15,21d	22,28d	29,35d	1,35d	1,42d	1,7d	8,14d	15,21d	22,28d	29,35d	1,35d
CT1	0	45						45						45								45
CT2	0	40						40						40								40
CT3	0	40						40						40								40
CT4	1	40						40						40								40
CT5	1	45						45						45								45
CT6	1	40						40						40								40
CT7	2	45						45						45								45
CT8	2	40						40						40								40
CT9	2	40						40						40								40
CT10	3	45	145	390				45	100	245				45	14.2857	35						45	0.0985222	0.0897436						15.7809	64.1807						110.47	449.26						1.1047	1.83371
CT11	3	40	130	400				40	90	270				40	12.8571	38.5714						40	0.0989011	0.0964286						15.7809	64.1807						110.47	449.26						1.22744	1.66393
CT12	3	45	135	470				45	90	335				45	12.8571	47.8571						45	0.0952381	0.101824						15.7809	64.1807						110.47	449.26						1.22744	1.34107
CT13	4	40	145	425				40	105	280				40	15	40						40	0.103448	0.0941176						15.7809	64.1807						110.47	449.26						1.0521	1.6045
CT14	4	40	145	440				40	105	295				40	15	42.1429						40	0.103448	0.0957792						15.7809	64.1807						110.47	449.26						1.0521	1.52292
CT15	4	40	160	460				40	120	300				40	17.1429	42.8571						40	0.107143	0.0931677						15.7809	64.1807						110.47	449.26						0.920583	1.49753
CT16	5	45	130	445	780			45	85	315	335			45	12.1429	45	47.8571					45	0.0934066	0.101124	0.0613553					15.7809	64.1807	84.7885					110.47	449.26	593.52					1.29965	1.42622	1.7717
CT17	5	40	135	385	805			40	95	250	420			40	13.5714	35.7143	60					40	0.100529	0.0927644	0.0745342					15.7809	64.1807	84.7885					110.47	449.26	593.52					1.16284	1.79704	1.41314
CT18	5	45	145	385	655			45	100	240	270			45	14.2857	34.2857	38.5714					45	0.0985222	0.0890538	0.0588877					15.7809	64.1807	84.7885					110.47	449.26	593.52					1.1047	1.87192	2.19822
CT19	6	45	150	445	810			45	105	295	365			45	15	42.1429	52.1429					45	0.1	0.094703	0.0643739					15.7809	64.1807	84.7885					110.47	449.26	593.52					1.0521	1.52292	1.62608
CT20	6	45	150	423	735			45	105	273	312			45	15	39	44.5714					45	0.1	0.0921986	0.0606414					15.7809	64.1807	84.7885					110.47	449.26	593.52					1.0521	1.64564	1.90231
CT21	6	40	140	430	780			40	100	290	350			40	14.2857	41.4286	50					40	0.102041	0.0963455	0.0641026					15.7809	64.1807	84.7885					110.47	449.26	593.52					1.1047	1.54917	1.69577
CT22	7	45	155	440	800	965		45	110	285	360	165		45	15.7143	40.7143	51.4286	23.5714				45	0.101382	0.0925325	0.0642857	0.0244264				15.7809	64.1807	84.7885	122.758				110.47	449.26	593.52	859.31				1.00427	1.57635	1.64867	5.20794
CT23	7	45	155	415	660	1230		45	110	260	245	570		45	15.7143	37.1429	35	81.4286				45	0.101382	0.0895009	0.0530303	0.0662021				15.7809	64.1807	84.7885	122.758				110.47	449.26	593.52	859.31				1.00427	1.72792	2.42253	1.50756
CT24	7	50	135	390	645	1255		50	85	255	255	610		50	12.1429	36.4286	36.4286	87.1429				50	0.0899471	0.0934066	0.0564784	0.0694365				15.7809	64.1807	84.7885	122.758				110.47	449.26	593.52	859.31				1.29965	1.7618	2.32753	1.4087
CT25	8	45	135	395	710	985	1485	45	90	260	315	275	500	45	12.8571	37.1429	45	39.2857	71.4286			45	0.0952381	0.0940325	0.0633803	0.039884	0.0481			15.7809	64.1807	84.7885	122.758	188.141			110.47	449.26	593.52	859.31	1316.99	3329.55		1.22744	1.72792	1.88419	3.12476	2.63397	2.24212
CT26	8	45	170	380	625	1230	1920	45	125	210	245	605	690	45	17.8571	30	35	86.4286	98.5714			45	0.105042	0.0789474	0.056	0.0702671	0.0513393			15.7809	64.1807	84.7885	122.758	188.141			110.47	449.26	593.52	859.31	1316.99	3329.55		0.88376	2.13933	2.42253	1.42035	1.90867	1.73414
CT27	8	40	170	465	780	1140	1685	40	130	295	315	360	545	40	18.5714	42.1429	45	51.4286	77.8571			40	0.109244	0.0906298	0.0576923	0.0451128	0.046206			15.7809	64.1807	84.7885	122.758	188.141			110.47	449.26	593.52	859.31	1316.99	3329.55		0.849769	1.52292	1.88419	2.38697	2.41649	1.97599
CT28	9	40	145	460	780	1240	1820	40	105	315	320	460	580	40	15	45	45.7143	65.7143	82.8571			40	0.103448	0.0978261	0.0586081	0.0529954	0.0455259			15.7809	64.1807	84.7885	122.758	188.141			110.47	449.26	593.52	859.31	1316.99	3329.55		1.0521	1.42622	1.85475	1.86807	2.27066	1.82942
CT29	9	45	165	510	880	1190	1865	45	120	345	370	310	675	45	17.1429	49.2857	52.8571	44.2857	96.4286			45	0.103896	0.0966387	0.0600649	0.0372149	0.0517043			15.7809	64.1807	84.7885	122.758	188.141			110.47	449.26	593.52	859.31	1316.99	3329.55		0.920583	1.3022	1.60411	2.77197	1.95109	1.78528
CT30	9	40	135	400	720	1030	1520	40	95	265	320	310	490	40	13.5714	37.8571	45.7143	44.2857	70			40	0.100529	0.0946429	0.0634921	0.0429958	0.0460526			15.7809	64.1807	84.7885	122.758	188.141			110.47	449.26	593.52	859.31	1316.99	3329.55		1.16284	1.69532	1.85475	2.77197	2.68773	2.19049
CT31	10	40	140	355	615	1370	2050	40	100	215	260	755	680	40	14.2857	30.7143	37.1429	107.857	97.1429	#REF!	#REF!	40	0.102041	0.0865191	0.0603949	0.0787278	0.0473868	#REF!	#REF!	15.7809	64.1807	84.7885	122.758	188.141	219.946	223.619	110.47	449.26	593.52	859.31	1316.99	3329.55	3329.55	1.1047	2.08958	2.28277	1.13816	1.93674	1.62417
CT32	10	40	150	435	785	1100	1750	40	110	285	350	315	650	40	15.7143	40.7143	50	45	92.8571	#REF!	#REF!	40	0.104762	0.0935961	0.0636943	0.0409091	0.0530612	#REF!	#REF!	15.7809	64.1807	84.7885	122.758	188.141	219.946	223.619	110.47	449.26	593.52	859.31	1316.99	3329.55	3329.55	1.00427	1.57635	1.69577	2.72797	2.02613	1.9026
CT33	10	45	155	435	725	1040	1515	45	110	280	290	315	475	45	15.7143	40	41.4286	45	67.8571	#REF!	#REF!	45	0.101382	0.091954	0.0571429	0.0432692	0.0447902	#REF!	#REF!	15.7809	64.1807	84.7885	122.758	188.141	219.946	223.619	110.47	449.26	593.52	859.31	1316.99	3329.55	3329.55	1.00427	1.6045	2.04662	2.72797	2.7726	2.19772
								42.5758	103.75	277.417	316.5	420.833	587.222		14.8214	39.631	45.2143	60.119	83.8889
SB1	1	45						45						45								45
SB2	1	45						45						45								45
SB3	1	50						50						50								50
SB4	2	45						45						45								45
SB5	2	40						40						40								40
SB6	2	45						45						45								45
SB7	3	40	165	425				40	125	260				40	17.8571	37.1429						40	0.108225	0.087395						16.5	60.01						115.504	420.099						0.924036	1.61576
SB8	3	45	170	430				45	125	260				45	17.8571	37.1429						45	0.105042	0.0863787						16.5	60.01						115.504	420.099						0.924036	1.61576
SB9	3	45	165	405				45	120	240				45	17.1429	34.2857						45	0.103896	0.0846561						16.5	60.01						115.504	420.099						0.962537	1.75041
SB10	4	45	165	445				45	120	280				45	17.1429	40						45	0.103896	0.0898876						16.5	60.01						115.504	420.099						0.962537	1.50035
SB11	4	50	150	425				50	100	275				50	14.2857	39.2857						50	0.0952381	0.092437						16.5	60.01						115.504	420.099						1.15504	1.52763
SB12	4	40	165	460				40	125	295				40	17.8571	42.1429						40	0.108225	0.0916149						16.5	60.01						115.504	420.099						0.924036	1.42406
SB13	5	45	165	460	830			45	120	295	370			45	17.1429	42.1429	52.8571					45	0.103896	0.0916149	0.0636833					16.5	60.01	94.58					115.504	420.099	662.036					0.962537	1.42406	1.78929
SB14	5	45	180	455	860			45	135	275	405			45	19.2857	39.2857	57.8571					45	0.107143	0.0863422	0.0672757					16.5	60.01	94.58					115.504	420.099	662.036					0.855589	1.52763	1.63466
SB15	5	45	185	430	900			45	140	245	470			45	20	35	67.1429					45	0.108108	0.0813953	0.0746032					16.5	60.01	94.58					115.504	420.099	662.036					0.825032	1.71469	1.40859
SB16	6	45	165	465	845			45	120	300	380			45	17.1429	42.8571	54.2857					45	0.103896	0.0921659	0.0642434					16.5	60.01	94.58					115.504	420.099	662.036					0.962537	1.40033	1.7422
SB17	6	45	185	500	815			45	140	315	315			45	20	45	45					45	0.108108	0.09	0.0552147					16.5	60.01	94.58					115.504	420.099	662.036					0.825032	1.33365	2.1017
SB18	6	40	190	415	785			40	150	225	370			40	21.4286	32.1429	52.8571					40	0.112782	0.0774527	0.0673339					16.5	60.01	94.58					115.504	420.099	662.036					0.77003	1.8671	1.78929
SB19	7	45	145	420	770	1200		45	100	275	350	430		45	14.2857	39.2857	50	61.4286				45	0.0985222	0.0935374	0.0649351	0.0511905				16.5	60.01	94.58	128.15				115.504	420.099	662.036	897.033				1.15504	1.52763	1.89153	2.08612
SB20	7	50	150	485	715	1020		50	100	335	230	305		50	14.2857	47.8571	32.8571	43.5714				50	0.0952381	0.0986745	0.045954	0.0427171				16.5	60.01	94.58	128.15				115.504	420.099	662.036	897.033				1.15504	1.25403	2.87842	2.94109
SB21	7	40	150	440	845	1230		40	110	290	405	385		40	15.7143	41.4286	57.8571	55				40	0.104762	0.0941558	0.06847	0.0447154				16.5	60.01	94.58	128.15				115.504	420.099	662.036	897.033				1.05004	1.44862	1.63466	2.32996
SB22	8	45	145	400	700	1165	1795	45	100	255	300	465	630	45	14.2857	36.4286	42.8571	66.4286	90			45	0.0985222	0.0910714	0.0612245	0.0570202	0.0501393			16.5	60.01	94.58	128.15	189.863			115.504	420.099	662.036	897.033	1329.04	3423.71		1.15504	1.64745	2.20679	1.9291	2.10958	1.90736
SB23	8	45	165	370	800	1220	1895	45	120	205	430	420	675	45	17.1429	29.2857	61.4286	60	96.4286			45	0.103896	0.0791506	0.0767857	0.0491803	0.0508858			16.5	60.01	94.58	128.15	189.863			115.504	420.099	662.036	897.033	1329.04	3423.71		0.962537	2.04926	1.53962	2.13579	1.96895	1.80671
SB24	8	45	165	390	715	1080	1625	45	120	225	325	365	545	45	17.1429	32.1429	46.4286	52.1429	77.8571			45	0.103896	0.0824176	0.0649351	0.0482804	0.0479121			16.5	60.01	94.58	128.15	189.863			115.504	420.099	662.036	897.033	1329.04	3423.71		0.962537	1.8671	2.03703	2.45762	2.4386	2.1069
SB25	9	50	155	380	815	1200	1875	50	105	225	435	385	675	50	15	32.1429	62.1429	55	96.4286			50	0.0967742	0.0845865	0.0762489	0.0458333	0.0514286			16.5	60.01	94.58	128.15	189.863			115.504	420.099	662.036	897.033	1329.04	3423.71		1.10004	1.8671	1.52192	2.32996	1.96895	1.82598
SB26	9	45	160	455	830	1185	1880	45	115	295	375	355	695	45	16.4286	42.1429	53.5714	50.7143	99.2857			45	0.102679	0.0926217	0.0645439	0.0427969	0.0528116			16.5	60.01	94.58	128.15	189.863			115.504	420.099	662.036	897.033	1329.04	3423.71		1.00439	1.42406	1.76543	2.52685	1.91229	1.82112
SB27	9	40	140	410	745	1140	1885	40	100	270	335	395	745	40	14.2857	38.5714	47.8571	56.4286	106.429			40	0.102041	0.0940767	0.0642378	0.0494987	0.0564608			16.5	60.01	94.58	128.15	189.863			115.504	420.099	662.036	897.033	1329.04	3423.71		1.15504	1.55592	1.97623	2.27097	1.78394	1.81629
SB28	10	45	150	445	835	1230	1845	45	105	295	390	395	615	45	15	42.1429	55.7143	56.4286	87.8571	#REF!	#REF!	45	0.1	0.094703	0.0667237	0.0458769	0.047619	#REF!	#REF!	16.5	60.01	94.58	128.15	189.863	186	155.286	115.504	420.099	662.036	897.033	1329.04	3423.71	3423.71	1.10004	1.42406	1.69753	2.27097	2.16104	1.85567
SB29	10	45	160	430	805	1275	1955	45	115	270	375	470	680	45	16.4286	38.5714	53.5714	67.1429	97.1429	#REF!	#REF!	45	0.102679	0.089701	0.0665484	0.0526611	0.0496894	#REF!	#REF!	16.5	60.01	94.58	128.15	189.863	186	155.286	115.504	420.099	662.036	897.033	1329.04	3423.71	3423.71	1.00439	1.55592	1.76543	1.90858	1.95447	1.75126
SB30	10	45	160	435	770	1160	1880	45	115	275	335	390	720	45	16.4286	39.2857	47.8571	55.7143	102.857	#REF!	#REF!	45	0.102679	0.090312	0.0621521	0.0480296	0.0547112	#REF!	#REF!	16.5	60.01	94.58	128.15	189.863	186	155.286	115.504	420.099	662.036	897.033	1329.04	3423.71	3423.71	1.00439	1.52763	1.97623	2.30008	1.84589	1.82112
								44.6667	117.708	270	366.389	396.667	664.444		16.8155	38.5714	52.3413	56.6667	94.9206
STSB1	4	40	170	470				40	130	300				40	18.5714	42.8571						40	0.109244	0.0911854						18.6571	63.4286						130.6	444						1.00462	1.48
STSB2	4	45	135	395				45	90	260				45	12.8571	37.1429						45	0.0952381	0.0940325						18.6571	63.4286						130.6	444						1.45111	1.70769
STSB3	4	50	145	460				50	95	315				50	13.5714	45						50	0.0935961	0.0978261						18.6571	63.4286						130.6	444						1.37474	1.40952
STSB4	5	45	125	365	680			45	80	240	315			45	11.4286	34.2857	45					45	0.0914286	0.0939335	0.0661765					18.6571	63.4286	93.8078					130.6	444	656.655					1.6325	1.85	2.08462
STSB5	5	45	155	360	575			45	110	205	215			45	15.7143	29.2857	30.7143					45	0.101382	0.0813492	0.0534161					18.6571	63.4286	93.8078					130.6	444	656.655					1.18727	2.16585	3.05421
STSB6	5	45	170	465	900			45	125	295	435			45	17.8571	42.1429	62.1429					45	0.105042	0.0906298	0.0690476					18.6571	63.4286	93.8078					130.6	444	656.655					1.0448	1.50508	1.50955
STSB7	6	45	180	480	835			45	135	300	355			45	19.2857	42.8571	50.7143					45	0.107143	0.0892857	0.0607357					18.6571	63.4286	93.8078					130.6	444	656.655					0.967407	1.48	1.84973
STSB8	6	35	180	470	860			35	145	290	390			35	20.7143	41.4286	55.7143					35	0.115079	0.0881459	0.0647841					18.6571	63.4286	93.8078					130.6	444	656.655					0.90069	1.53103	1.68373
STSB9	6	55	165	495	830			55	110	330	335			55	15.7143	47.1429	47.8571					55	0.0952381	0.0952381	0.0576592					18.6571	63.4286	93.8078					130.6	444	656.655					1.18727	1.34545	1.96016
STSB10	7	50	125	440	760	1135		50	75	315	320	375		50	10.7143	45	45.7143	53.5714				50	0.0857143	0.102273	0.0601504	0.0471995				18.6571	63.4286	93.8078	122.623				130.6	444	656.655	858.359				1.74133	1.40952	2.05205	2.28896
STSB11	7	45	190	520	900	1340		45	145	330	380	440		45	20.7143	47.1429	54.2857	62.8571				45	0.109023	0.0906593	0.0603175	0.0469083				18.6571	63.4286	93.8078	122.623				130.6	444	656.655	858.359				0.90069	1.34545	1.72804	1.95081
STSB12	7	40	180	385	740	1090		40	140	205	355	350		40	20	29.2857	50.7143	50				40	0.111111	0.0760668	0.0685328	0.0458716				18.6571	63.4286	93.8078	122.623				130.6	444	656.655	858.359				0.932857	2.16585	1.84973	2.45245
STSB13	8	45	160	415	725	1165	1740	45	115	255	310	440	575	45	16.4286	36.4286	44.2857	62.8571	82.1429			45	0.102679	0.0877797	0.0610837	0.0539546	0.0472085			18.6571	63.4286	93.8078	122.623	190.481			130.6	444	656.655	858.359	1333.37	3422.98		1.13565	1.74118	2.11824	1.95081	2.3189	1.96723
STSB14	8	45	155	525	645	1000	1470	45	110	370	120	355	470	45	15.7143	52.8571	17.1429	50.7143	67.1429			45	0.101382	0.10068	0.0265781	0.0507143	0.0456754			18.6571	63.4286	93.8078	122.623	190.481			130.6	444	656.655	858.359	1333.37	3422.98		1.18727	1.2	5.47212	2.41791	2.83695	2.32856
STSB15	8	45	175	500	885	965	1355	45	130	325	385	80	390	45	18.5714	46.4286	55	11.4286	55.7143			45	0.106122	0.0928571	0.0621469	0.0118431	0.0411176			18.6571	63.4286	93.8078	122.623	190.481			130.6	444	656.655	858.359	1333.37	3422.98		1.00462	1.36615	1.7056	10.7295	3.41889	2.52618
STSB16	9	40	180	490	860	1230	1840	40	140	310	370	370	610	40	20	44.2857	52.8571	52.8571	87.1429			40	0.111111	0.090379	0.0614618	0.0429733	0.0473602			18.6571	63.4286	93.8078	122.623	190.481			130.6	444	656.655	858.359	1333.37	3422.98		0.932857	1.43226	1.77474	2.31989	2.18584	1.86031
STSB17	9	45	165	455	750	1180	1775	45	120	290	295	430	595	45	17.1429	41.4286	42.1429	61.4286	85			45	0.103896	0.0910518	0.0561905	0.0520581	0.0478873			18.6571	63.4286	93.8078	122.623	190.481			130.6	444	656.655	858.359	1333.37	3422.98		1.08833	1.53103	2.22595	1.99618	2.24095	1.92844
STSB18	9	40	165	420	655	1310	1825	40	125	255	235	655	515	40	17.8571	36.4286	33.5714	93.5714	73.5714			40	0.108225	0.0867347	0.0512541	0.0714286	0.0403131			18.6571	63.4286	93.8078	122.623	190.481			130.6	444	656.655	858.359	1333.37	3422.98		1.0448	1.74118	2.79427	1.31047	2.58906	1.8756
STSB19	10	40	175	495	750	1210	1820	40	135	320	255	460	610	40	19.2857	45.7143	36.4286	65.7143	87.1429	#REF!	#REF!	40	0.110204	0.0923521	0.0485714	0.0543093	0.0478807	#REF!	#REF!	18.6571	63.4286	93.8078	122.623	190.481	198.071	179.333	130.6	444	656.655	858.359	1333.37	3422.98	3422.98	0.967407	1.3875	2.57512	1.866	2.18584	1.88076
STSB20	10	45	160	420	820	1305	1945	45	115	260	400	485	640	45	16.4286	37.1429	57.1429	69.2857	91.4286	#REF!	#REF!	45	0.102679	0.0884354	0.0696864	0.0530925	0.047007	#REF!	#REF!	18.6571	63.4286	93.8078	122.623	190.481	198.071	179.333	130.6	444	656.655	858.359	1333.37	3422.98	3422.98	1.13565	1.70769	1.64164	1.76981	2.08338	1.75989
STSB21	10	45	155	385	860	1295	1890	45	110	230	475	435	595	45	15.7143	32.8571	67.8571	62.1429	85	#REF!	#REF!	45	0.101382	0.0853432	0.0789037	0.0479868	0.0449735	#REF!	#REF!	18.6571	63.4286	93.8078	122.623	190.481	198.071	179.333	130.6	444	656.655	858.359	1333.37	3422.98	3422.98	1.18727	1.93043	1.38243	1.97324	2.24095	1.8111
								44.2857	118.095	285.714	330.278	406.25	555.556		16.8707	40.8163	47.1825	58.0357	79.3651
CPSB1	4	45	145	445				45	100	300				45	14.2857	42.8571						45	0.0985222	0.0963082						18.6571	64.8						130.6	453.6						1.306	1.512
CPSB2	4	45	130	430				45	85	300				45	12.1429	42.8571						45	0.0934066	0.0996678						18.6571	64.8						130.6	453.6						1.53647	1.512
CPSB3	4	40	140	500				40	100	360				40	14.2857	51.4286						40	0.102041	0.102857						18.6571	64.8						130.6	453.6						1.306	1.26
CPSB4	5	50	155	465	885			50	105	310	420			50	15	44.2857	60					50	0.0967742	0.0952381	0.0677966					18.6571	64.8	96.374					130.6	453.6	674.618					1.24381	1.46323	1.60623
CPSB5	5	45	165	490	725			45	120	325	235			45	17.1429	46.4286	33.5714					45	0.103896	0.0947522	0.0463054					18.6571	64.8	96.374					130.6	453.6	674.618					1.08833	1.39569	2.87072
CPSB6	5	50	185	510	865			50	135	325	355			50	19.2857	46.4286	50.7143					50	0.104247	0.0910364	0.0586292					18.6571	64.8	96.374					130.6	453.6	674.618					0.967407	1.39569	1.90033
CPSB7	6	45	195	525	810			45	150	330	285			45	21.4286	47.1429	40.7143					45	0.10989	0.0897959	0.0502646					18.6571	64.8	96.374					130.6	453.6	674.618					0.870667	1.37455	2.36708
CPSB8	6	45	165	360	975			45	120	195	615			45	17.1429	27.8571	87.8571					45	0.103896	0.077381	0.0901099					18.6571	64.8	96.374					130.6	453.6	674.618					1.08833	2.32615	1.09694
CPSB9	6	40	150	325	500			40	110	175	175			40	15.7143	25	25					40	0.104762	0.0769231	0.05					18.6571	64.8	96.374					130.6	453.6	674.618					1.18727	2.592	3.85496
CPSB10	7	40	150	400	800	1220		40	110	250	400	420		40	15.7143	35.7143	57.1429	60				40	0.104762	0.0892857	0.0714286	0.0491803				18.6571	64.8	96.374	128.122				130.6	453.6	674.618	896.852				1.18727	1.8144	1.68655	2.13536
CPSB11	7	40	180	495	910	1285		40	140	315	415	375		40	20	45	59.2857	53.5714				40	0.111111	0.0909091	0.0651491	0.0416898				18.6571	64.8	96.374	128.122				130.6	453.6	674.618	896.852				0.932857	1.44	1.62559	2.39161
CPSB12	7	45	155	435	825	1195		45	110	280	390	370		45	15.7143	40	55.7143	52.8571				45	0.101382	0.091954	0.0675325	0.0442319				18.6571	64.8	96.374	128.122				130.6	453.6	674.618	896.852				1.18727	1.62	1.72979	2.42392
CPSB13	8	45	180	470	710	1250	1740	45	135	290	240	540	490	45	19.2857	41.4286	34.2857	77.1429	70			45	0.107143	0.0881459	0.0482897	0.0617143	0.0402299			18.6571	64.8	96.374	128.122	185.007			130.6	453.6	674.618	896.852	1295.05	3450.72		0.967407	1.56414	2.81091	1.66084	2.64296	1.98317
CPSB14	8	45	180	505	960	1410	2080	45	135	325	455	450	670	45	19.2857	46.4286	65	64.2857	95.7143			45	0.107143	0.0919378	0.0677083	0.0455927	0.0460165			18.6571	64.8	96.374	128.122	185.007			130.6	453.6	674.618	896.852	1295.05	3450.72		0.967407	1.39569	1.48268	1.993	1.93291	1.659
CPSB15	8	40	160	500	855	1290	1835	40	120	340	355	435	545	40	17.1429	48.5714	50.7143	62.1429	77.8571			40	0.107143	0.0971429	0.059315	0.0481728	0.042429			18.6571	64.8	96.374	128.122	185.007			130.6	453.6	674.618	896.852	1295.05	3450.72		1.08833	1.33412	1.90033	2.06173	2.37624	1.8805
CPSB16	9	50	170	460	970	1435	2115	50	120	290	510	465	680	50	17.1429	41.4286	72.8571	66.4286	97.1429			50	0.10084	0.0900621	0.0751105	0.0462917	0.0459304			18.6571	64.8	96.374	128.122	185.007			130.6	453.6	674.618	896.852	1295.05	3450.72		1.08833	1.56414	1.32278	1.92871	1.90448	1.63155
CPSB17	9	40	180	475	860	1225	1820	40	140	295	385	365	595	40	20	42.1429	55	52.1429	85			40	0.111111	0.0887218	0.0639535	0.0425656	0.0467033			18.6571	64.8	96.374	128.122	185.007			130.6	453.6	674.618	896.852	1295.05	3450.72		0.932857	1.53763	1.75226	2.45713	2.17655	1.896
CPSB18	9	45	135	400	840	1260	1860	45	90	265	440	420	600	45	12.8571	37.8571	62.8571	60	85.7143			45	0.0952381	0.0946429	0.0748299	0.047619	0.0460829			18.6571	64.8	96.374	128.122	185.007			130.6	453.6	674.618	896.852	1295.05	3450.72		1.45111	1.7117	1.53322	2.13536	2.15841	1.85522
CPSB19	10	45	165	460	885	1320	1895	45	120	295	425	435	575	45	17.1429	42.1429	60.7143	62.1429	82.1429	#REF!	#REF!	45	0.103896	0.0916149	0.0686037	0.0470779	0.0433472	#REF!	#REF!	18.6571	64.8	96.374	128.122	185.007	201.143	179.81	130.6	453.6	674.618	896.852	1295.05	3450.72	3450.72	1.08833	1.53763	1.58734	2.06173	2.25226	1.82096
CPSB20	10	45	185	515	960	1420	2125	45	140	330	445	460	705	45	20	47.1429	63.5714	65.7143	100.714	#REF!	#REF!	45	0.108108	0.0915395	0.0662202	0.0462777	0.047395	#REF!	#REF!	18.6571	64.8	96.374	128.122	185.007	201.143	179.81	130.6	453.6	674.618	896.852	1295.05	3450.72	3450.72	0.932857	1.37455	1.516	1.94968	1.83695	1.62387
CPSB21	10	45	185	495	920	1365	2250	45	140	310	425	445	885	45	20	44.2857	60.7143	63.5714	126.429	#REF!	#REF!	45	0.108108	0.0894661	0.0659938	0.0465725	0.0561905	#REF!	#REF!	18.6571	64.8	96.374	128.122	185.007	201.143	179.81	130.6	453.6	674.618	896.852	1295.05	3450.72	3450.72	0.932857	1.46323	1.58734	2.0154	1.46333	1.53365
								44.2857	120.238	295.476	387.222	431.667	638.333		17.1769	42.2109	55.3175	61.6667	91.1905
STCPSB1	4	45	160	470				45	115	310				45	16.4286	44.2857						45	0.102679	0.0942249						18.7429	63.9143						131.2	447.4						1.14087	1.44323
STCPSB2	4	45	150	495				45	105	345				45	15	49.2857						45	0.1	0.0995671						18.7429	63.9143						131.2	447.4						1.24952	1.29681
STCPSB3	4	50	160	490				50	110	330				50	15.7143	47.1429						50	0.0982143	0.0962099						18.7429	63.9143						131.2	447.4						1.19273	1.35576
STCPSB4	5	45	155	470	720			45	110	315	250			45	15.7143	45	35.7143					45	0.101382	0.0957447	0.0496032					18.7429	63.9143	97.8857					131.2	447.4	685.2					1.19273	1.42032	2.7408
STCPSB5	5	45	155	445	835			45	110	290	390			45	15.7143	41.4286	55.7143					45	0.101382	0.0930979	0.0667237					18.7429	63.9143	97.8857					131.2	447.4	685.2					1.19273	1.54276	1.75692
STCPSB6	5	45	115	445	835			45	70	330	390			45	10	47.1429	55.7143					45	0.0869565	0.105939	0.0667237					18.7429	63.9143	97.8857					131.2	447.4	685.2					1.87429	1.35576	1.75692
STCPSB7	6	45	160	465	875			45	115	305	410			45	16.4286	43.5714	58.5714					45	0.102679	0.093702	0.0669388					18.7429	63.9143	97.8857					131.2	447.4	685.2					1.14087	1.46689	1.67122
STCPSB8	6	40	175	375	920			40	135	200	545			40	19.2857	28.5714	77.8571					40	0.110204	0.0761905	0.0846273					18.7429	63.9143	97.8857					131.2	447.4	685.2					0.971852	2.237	1.25725
STCPSB9	6	40	160	465	780			40	120	305	315			40	17.1429	43.5714	45					40	0.107143	0.093702	0.0576923					18.7429	63.9143	97.8857					131.2	447.4	685.2					1.09333	1.46689	2.17524
STCPSB10	7	45	165	345	665	895		45	120	180	320	230		45	17.1429	25.7143	45.7143	32.8571				45	0.103896	0.0745342	0.0687433	0.0367119				18.7429	63.9143	97.8857	122.212				131.2	447.4	685.2	855.487				1.09333	2.48556	2.14125	3.71951
STCPSB11	7	45	140	420	780	1215		45	95	280	360	435		45	13.5714	40	51.4286	62.1429				45	0.0969388	0.0952381	0.0659341	0.0511464				18.7429	63.9143	97.8857	122.212				131.2	447.4	685.2	855.487				1.38105	1.59786	1.90333	1.96664
STCPSB12	7	45	145	415	755	1105		45	100	270	340	350		45	14.2857	38.5714	48.5714	50				45	0.0985222	0.0929432	0.064333	0.0452489				18.7429	63.9143	97.8857	122.212				131.2	447.4	685.2	855.487				1.312	1.65704	2.01529	2.44425
STCPSB13	8	40	145	450	730	1020	1450	40	105	305	280	290	430	40	15	43.5714	40	41.4286	61.4286			40	0.103448	0.0968254	0.0547945	0.0406162	0.0423645			18.7429	63.9143	97.8857	122.212	191.284			131.2	447.4	685.2	855.487	1338.99	3458.28		1.24952	1.46689	2.44714	2.94995	3.11393	2.38502
STCPSB14	8	40	155	405	865	1295	1835	40	115	250	460	430	540	40	16.4286	35.7143	65.7143	61.4286	77.1429			40	0.105991	0.0881834	0.0759703	0.0474352	0.0420397			18.7429	63.9143	97.8857	122.212	191.284			131.2	447.4	685.2	855.487	1338.99	3458.28		1.14087	1.7896	1.48957	1.9895	2.47961	1.88462
STCPSB15	8	45	155	440	840	1315	1905	45	110	285	400	475	590	45	15.7143	40.7143	57.1429	67.8571	84.2857			45	0.101382	0.0925325	0.0680272	0.0516024	0.0442445			18.7429	63.9143	97.8857	122.212	191.284			131.2	447.4	685.2	855.487	1338.99	3458.28		1.19273	1.56982	1.713	1.80102	2.26948	1.81537
STCPSB16	9	45	165	470	935	1405	2060	45	120	305	465	470	655	45	17.1429	43.5714	66.4286	67.1429	93.5714			45	0.103896	0.0927052	0.0710466	0.0477885	0.045423			18.7429	63.9143	97.8857	122.212	191.284			131.2	447.4	685.2	855.487	1338.99	3458.28		1.09333	1.46689	1.47355	1.82018	2.04426	1.67878
STCPSB17	9	45	145	425	840	1245	1880	45	100	280	415	405	635	45	14.2857	40	59.2857	57.8571	90.7143			45	0.0985222	0.0941176	0.0705782	0.0464716	0.0482523			18.7429	63.9143	97.8857	122.212	191.284			131.2	447.4	685.2	855.487	1338.99	3458.28		1.312	1.59786	1.65108	2.11231	2.10865	1.83951
STCPSB18	9	40	145	445	875	1350	2115	40	105	300	430	475	765	40	15	42.8571	61.4286	67.8571	109.286			40	0.103448	0.0963082	0.0702041	0.0502646	0.0516717			18.7429	63.9143	97.8857	122.212	191.284			131.2	447.4	685.2	855.487	1338.99	3458.28		1.24952	1.49133	1.59349	1.80102	1.75031	1.63512
STCPSB19	10	45	145	435	830	1235	2020	45	100	290	395	405	785	45	14.2857	41.4286	56.4286	57.8571	112.143	#REF!	#REF!	45	0.0985222	0.0952381	0.0679862	0.0468479	0.0555163	#REF!	#REF!	18.7429	63.9143	97.8857	122.212	191.284	166.286	171.238	131.2	447.4	685.2	855.487	1338.99	3458.28	3458.28	1.312	1.54276	1.73468	2.11231	1.70572	1.71202
STCPSB20	10	40	150	385	750	1200	1770	40	110	235	365	450	570	40	15.7143	33.5714	52.1429	64.2857	81.4286	#REF!	#REF!	40	0.104762	0.0871985	0.0695238	0.0535714	0.0460048	#REF!	#REF!	18.7429	63.9143	97.8857	122.212	191.284	166.286	171.238	131.2	447.4	685.2	855.487	1338.99	3458.28	3458.28	1.19273	1.90383	1.87726	1.90108	2.34911	1.95383
STCPSB21	10	45	160	495	790	1200	1705	45	115	335	295	410	505	45	16.4286	47.8571	42.1429	58.5714	72.1429	#REF!	#REF!	45	0.102679	0.0966811	0.0533454	0.0488095	0.0423125	#REF!	#REF!	18.7429	63.9143	97.8857	122.212	191.284	166.286	171.238	131.2	447.4	685.2	855.487	1338.99	3458.28	3458.28	1.14087	1.33552	2.32271	2.08655	2.65147	2.02832
								43.8095	108.81	287.857	379.167	402.083	608.333		15.5442	41.1224	54.1667	57.4405	86.9048
ST1	4	45	185	515				45	140	330				45	20	47.1429						45	0.108108	0.0915395						18.5238	64.9048						129.667	454.333						0.92619	1.37677
ST2	4	45	150	450				45	105	300				45	15	42.8571						45	0.1	0.0952381						18.5238	64.9048						129.667	454.333						1.23492	1.51444
ST3	4	40	145	495				40	105	350				40	15	50						40	0.103448	0.10101						18.5238	64.9048						129.667	454.333						1.23492	1.2981
ST4	5	40	155	470	805			40	115	315	335			40	16.4286	45	47.8571					40	0.105991	0.0957447	0.0594499					18.5238	64.9048	93.3148					129.667	454.333	653.204					1.12754	1.44233	1.94986
ST5	5	45	145	410	810			45	100	265	400			45	14.2857	37.8571	57.1429					45	0.0985222	0.0923345	0.0705467					18.5238	64.9048	93.3148					129.667	454.333	653.204					1.29667	1.71447	1.63301
ST6	5	45	165	435	810			45	120	270	375			45	17.1429	38.5714	53.5714					45	0.103896	0.08867	0.0661376					18.5238	64.9048	93.3148					129.667	454.333	653.204					1.08056	1.68272	1.74188
ST7	6	50	145	425	880			50	95	280	455			50	13.5714	40	65					50	0.0935961	0.0941176	0.0738636					18.5238	64.9048	93.3148					129.667	454.333	653.204					1.36491	1.62262	1.43561
ST8	6	45	150	475	855			45	105	325	380			45	15	46.4286	54.2857					45	0.1	0.0977444	0.0634921					18.5238	64.9048	93.3148					129.667	454.333	653.204					1.23492	1.39795	1.71896
ST9	6	40	145	435	830			40	105	290	395			40	15	41.4286	56.4286					40	0.103448	0.0952381	0.0679862					18.5238	64.9048	93.3148					129.667	454.333	653.204					1.23492	1.56667	1.65368
ST10	7	50	175	195	200	440		50	125	20	5	240		50	17.8571	2.85714	0.714286	34.2857				50	0.102041	0.014652	0.00357143	0.0779221				18.5238	64.9048	93.3148	130.005				129.667	454.333	653.204	910.036				1.03733	22.7167	130.641	3.79182
ST11	7	45	165	425	721	1125		45	120	260	296	404		45	17.1429	37.1429	42.2857	57.7143				45	0.103896	0.087395	0.0586487	0.0513016				18.5238	64.9048	93.3148	130.005				129.667	454.333	653.204	910.036				1.08056	1.74744	2.20677	2.25256
ST12	7	45	160	400	600	845		45	115	240	200	245		45	16.4286	34.2857	28.5714	35				45	0.102679	0.0857143	0.047619	0.0414201				18.5238	64.9048	93.3148	130.005				129.667	454.333	653.204	910.036				1.12754	1.89306	3.26602	3.71443
ST13	8	40	125	425	695	1270	1940	40	85	300	270	575	670	40	12.1429	42.8571	38.5714	82.1429	95.7143			40	0.0971429	0.10084	0.0554985	0.0646794	0.0493373			18.5238	64.9048	93.3148	130.005	187.46			129.667	454.333	653.204	910.036	1312.22	3459.46		1.52549	1.51444	2.41927	1.58267	1.95854	1.78323
ST14	8	45	160	485	725	1125	1700	45	115	325	240	400	575	45	16.4286	46.4286	34.2857	57.1429	82.1429			45	0.102679	0.095729	0.0472906	0.0507937	0.0483193			18.5238	64.9048	93.3148	130.005	187.46			129.667	454.333	653.204	910.036	1312.22	3459.46		1.12754	1.39795	2.72168	2.27509	2.28213	2.03498
ST15	8	50	125	480	720	1085	1595	50	75	355	240	365	510	50	10.7143	50.7143	34.2857	52.1429	72.8571			50	0.0857143	0.105655	0.047619	0.0480579	0.0456785			18.5238	64.9048	93.3148	130.005	187.46			129.667	454.333	653.204	910.036	1312.22	3459.46		1.72889	1.27981	2.72168	2.49325	2.57298	2.16894
ST16	9	45	145	430	790	1050	2130	45	100	285	360	260	1080	45	14.2857	40.7143	51.4286	37.1429	154.286			45	0.0985222	0.0946844	0.0650995	0.0353741	0.0724346			18.5238	64.9048	93.3148	130.005	187.46			129.667	454.333	653.204	910.036	1312.22	3459.46		1.29667	1.59415	1.81445	3.50014	1.21502	1.62416
ST17	9	45	150	430	805	1035	1710	45	105	280	375	230	675	45	15	40	53.5714	32.8571	96.4286			45	0.1	0.0930233	0.0665484	0.031746	0.056391			18.5238	64.9048	93.3148	130.005	187.46			129.667	454.333	653.204	910.036	1312.22	3459.46		1.23492	1.62262	1.74188	3.95668	1.94403	2.02308
ST18	9	45	150	455	845	1335	2015	45	105	305	390	490	680	45	15	43.5714	55.7143	70	97.1429			45	0.1	0.0957614	0.0659341	0.0524345	0.0482099			18.5238	64.9048	93.3148	130.005	187.46			129.667	454.333	653.204	910.036	1312.22	3459.46		1.23492	1.48962	1.67488	1.85722	1.92974	1.71685
ST19	10	45	150	455	735	1115	1705	45	105	305	280	380	590	45	15	43.5714	40	54.2857	84.2857	#REF!	#REF!	45	0.1	0.0957614	0.0544218	0.0486867	0.0494344	#REF!	#REF!	18.5238	64.9048	93.3148	130.005	187.46	168.714	129.095	129.667	454.333	653.204	910.036	1312.22	3459.46	3459.46	1.23492	1.48962	2.33287	2.39483	2.22411	2.02901
ST20	10	45	155	410	790	1165	1735	45	110	255	380	375	570	45	15.7143	36.4286	54.2857	53.5714	81.4286	#REF!	#REF!	45	0.101382	0.0888502	0.0687161	0.0459841	0.0469329	#REF!	#REF!	18.5238	64.9048	93.3148	130.005	187.46	168.714	129.095	129.667	454.333	653.204	910.036	1312.22	3459.46	3459.46	1.17879	1.7817	1.71896	2.42676	2.30214	1.99393
ST21	10	40	160	470	825	1265	2000	40	120	310	355	440	735	40	17.1429	44.2857	50.7143	62.8571	105	#REF!	#REF!	40	0.107143	0.0942249	0.0614719	0.0496894	0.0525	#REF!	#REF!	18.5238	64.9048	93.3148	130.005	187.46	168.714	129.095	129.667	454.333	653.204	910.036	1312.22	3459.46	3459.46	1.08056	1.46559	1.84001	2.06826	1.78534	1.72973
								44.5238	108.095	284.048	318.389	367	676.111		15.4422	40.5782	45.4841	52.4286	96.5873
CP1	4	40	170	440				40	130	270				40	18.5714	38.5714						40	0.109244	0.0876623						18.8571	65.2857						132	457						1.01538	1.60889
CP2	4	40	160	450				40	120	290				40	17.1429	41.4286						40	0.107143	0.0920635						18.8571	65.2857						132	457						1.1	1.69259
CP3	4	45	185	440				45	140	255				45	20	36.4286						45	0.108108	0.0827922						18.8571	65.2857						132	457						0.942857	1.57586
CP4	5	40	160	455	780			40	120	295	325			40	17.1429	42.1429	46.4286					40	0.107143	0.0926217	0.0595238					18.8571	65.2857	96.3492					132	457	674.444					1.1	1.79216	2.07521
CP5	5	40	160	460	835			40	120	300	375			40	17.1429	42.8571	53.5714					40	0.107143	0.0931677	0.0641574					18.8571	65.2857	96.3492					132	457	674.444					1.1	1.54915	1.79852
CP6	5	40	150	405	705			40	110	255	300			40	15.7143	36.4286	42.8571					40	0.104762	0.0899471	0.0607903					18.8571	65.2857	96.3492					132	457	674.444					1.2	1.52333	2.24815
CP7	6	45	185	445	805			45	140	260	360			45	20	37.1429	51.4286					45	0.108108	0.0834671	0.0638864					18.8571	65.2857	96.3492					132	457	674.444					0.942857	1.79216	1.87346
CP8	6	45	155	535	825			45	110	380	290			45	15.7143	54.2857	41.4286					45	0.101382	0.101469	0.0502165					18.8571	65.2857	96.3492					132	457	674.444					1.2	1.75769	2.32567
CP9	6	45	150	463	850			45	105	313	387			45	15	44.7143	55.2857					45	0.1	0.0965751	0.065042					18.8571	65.2857	96.3492					132	457	674.444					1.25714	1.20263	1.74275
CP10	7	45	160	445	790	1200		45	115	285	345	410		45	16.4286	40.7143	49.2857	58.5714				45	0.102679	0.0914928	0.062387	0.0488095				18.8571	65.2857	96.3492	129.163				132	457	674.444	904.14				1.14783	1.46006	1.95491	2.20522
CP11	7	45	170	485	705	1285		45	125	315	220	580		45	17.8571	45	31.4286	82.8571				45	0.105042	0.0927835	0.0445795	0.0644803				18.8571	65.2857	96.3492	129.163				132	457	674.444	904.14				1.056	1.60351	3.06566	1.55886
CP12	7	45	150	415	710	1130		45	105	265	295	420		45	15	37.8571	42.1429	60				45	0.1	0.091222	0.0593561	0.0530973				18.8571	65.2857	96.3492	129.163				132	457	674.444	904.14				1.25714	1.45079	2.28625	2.15271
CP13	8	40	160	550	820	1285	1870	40	120	390	270	465	585	40	17.1429	55.7143	38.5714	66.4286	83.5714			40	0.107143	0.101299	0.0470383	0.0516954	0.0446906			18.8571	65.2857	96.3492	129.163	190.397			132	457	674.444	904.14	1332.78	3500.36		1.1	1.72453	2.49794	1.94439	2.27825
CP14	8	45	140	485	835	1355	2030	45	95	345	350	520	675	45	13.5714	49.2857	50	74.2857	96.4286			45	0.0969388	0.10162	0.0598802	0.0548234	0.0475018			18.8571	65.2857	96.3492	129.163	190.397			132	457	674.444	904.14	1332.78	3500.36		1.38947	1.17179	1.92698	1.73873	1.97449	1.87185
CP15	8	45	150	420	850	1110	1575	45	105	270	430	260	465	45	15	38.5714	61.4286	37.1429	66.4286			45	0.1	0.0918367	0.0722689	0.033462	0.0421769			18.8571	65.2857	96.3492	129.163	190.397			132	457	674.444	904.14	1332.78	3500.36		1.25714	1.32464	1.56848	3.47746	2.86619	1.72432
CP16	9	40	185	460	805	1260	1930	40	145	275	345	455	670	40	20.7143	39.2857	49.2857	65	95.7143			40	0.111969	0.0854037	0.0612245	0.0515873	0.0495929			18.8571	65.2857	96.3492	129.163	190.397			132	457	674.444	904.14	1332.78	3500.36		0.910345	1.69259	1.95491	1.98712	1.98922	2.22245
CP17	9	50	150	435	880	1300	2145	50	100	285	445	420	845	50	14.2857	40.7143	63.5714	60	120.714			50	0.0952381	0.0935961	0.0722403	0.0461538	0.0562771			18.8571	65.2857	96.3492	129.163	190.397			132	457	674.444	904.14	1332.78	3500.36		1.32	1.66182	1.51561	2.15271	1.57725	1.81366
CP18	9	45	160	500	755	1180	1790	45	115	340	255	425	610	45	16.4286	48.5714	36.4286	60.7143	87.1429			45	0.102679	0.0971429	0.0482498	0.0514528	0.0486832			18.8571	65.2857	96.3492	129.163	190.397			132	457	674.444	904.14	1332.78	3500.36		1.14783	1.60351	2.64488	2.12739	2.18488	1.63187
CP19	10	45	165	450	680	1350	1955	45	120	285	230	670	605	45	17.1429	40.7143	32.8571	95.7143	86.4286	#REF!	#REF!	45	0.103896	0.0904762	0.0483193	0.0708995	0.044209	#REF!	#REF!	18.8571	65.2857	96.3492	129.163	190.397	180.69	141.714	132	457	674.444	904.14	1332.78	3500.36	3500.36	1.1	1.34412	2.93237	1.34946	2.20294	1.95551
CP20	10	50	155	540	960	1535	2330	50	105	385	420	575	795	50	15	55	60	82.1429	113.571	#REF!	#REF!	50	0.0967742	0.101852	0.0625	0.0535133	0.0487431	#REF!	#REF!	18.8571	65.2857	96.3492	129.163	190.397	180.69	141.714	132	457	674.444	904.14	1332.78	3500.36	3500.36	1.25714	1.60351	1.60582	1.57242	1.67645	1.79047
CP21	10	45	155	500	820	1265	1800	45	110	345	320	445	535	45	15.7143	49.2857	45.7143	63.5714	76.4286	#REF!	#REF!	45	0.101382	0.0985714	0.0557491	0.0502541	0.0424603	#REF!	#REF!	18.8571	65.2857	96.3492	129.163	190.397	180.69	141.714	132	457	674.444	904.14	1332.78	3500.36	3500.36	1.2	1.18701	2.10764	2.03178	2.49117	1.5023
								43.8095	116.905	304.905	331.222	470.417	642.778		16.7007	43.5578	47.3175	67.2024	91.8254
STCP1	4	45	165	480				45	120	315				45	17.1429	45						45	0.103896	0.09375						17.6349	63.8413						123.444	446.889						1.0287	1.41869
STCP2	4	50	170	480				50	120	310				50	17.1429	44.2857						50	0.10084	0.0922619						17.6349	63.8413						123.444	446.889						1.0287	1.44158
STCP3	4	50	145	415				50	95	270				50	13.5714	38.5714						50	0.0935961	0.0929432						17.6349	63.8413						123.444	446.889						1.29942	1.65514
STCP4	5	50	165	455	865			50	115	290	410			50	16.4286	41.4286	58.5714					50	0.0995671	0.0910518	0.0677126					17.6349	63.8413	96.6429					123.444	446.889	676.5					1.07343	1.541	1.65
STCP5	5	45	145	415	660			45	100	270	245			45	14.2857	38.5714	35					45	0.0985222	0.0929432	0.0530303					17.6349	63.8413	96.6429					123.444	446.889	676.5					1.23444	1.65514	2.76122
STCP6	5	45	145	450	745			45	100	305	295			45	14.2857	43.5714	42.1429					45	0.0985222	0.0968254	0.0565676					17.6349	63.8413	96.6429					123.444	446.889	676.5					1.23444	1.46521	2.29322
STCP7	6	45	120	295	830			45	75	175	535			45	10.7143	25	76.4286					45	0.0892857	0.0847458	0.0920826					17.6349	63.8413	96.6429					123.444	446.889	676.5					1.64593	2.55365	1.26449
STCP8	6	40	160	455	855			40	120	295	400			40	17.1429	42.1429	57.1429					40	0.107143	0.0926217	0.0668338					17.6349	63.8413	96.6429					123.444	446.889	676.5					1.0287	1.51488	1.69125
STCP9	6	40	135	375	705			40	95	240	330			40	13.5714	34.2857	47.1429					40	0.100529	0.0914286	0.0668693					17.6349	63.8413	96.6429					123.444	446.889	676.5					1.29942	1.86204	2.05
STCP10	7	40	160	470	865	1380		40	120	310	395	515		40	17.1429	44.2857	56.4286	73.5714				40	0.107143	0.0942249	0.0652353	0.0533126				17.6349	63.8413	96.6429	131.461				123.444	446.889	676.5	920.226				1.0287	1.44158	1.71266	1.78685
STCP11	7	45	160	405	785	1110		45	115	245	380	325		45	16.4286	35	54.2857	46.4286				45	0.102679	0.0864198	0.0691538	0.0418275				17.6349	63.8413	96.6429	131.461				123.444	446.889	676.5	920.226				1.07343	1.82404	1.78026	2.83147
STCP12	7	50	153	435	525	825		50	103	282	90	300		50	14.7143	40.2857	12.8571	42.8571				50	0.0961718	0.0926108	0.0244898	0.0519481				17.6349	63.8413	96.6429	131.461				123.444	446.889	676.5	920.226				1.19849	1.58471	7.51667	3.06742
STCP13	8	35	155	485	785	1085	1545	35	120	330	300	300	460	35	17.1429	47.1429	42.8571	42.8571	65.7143			35	0.110599	0.0972018	0.0545951	0.0394997	0.0425335			17.6349	63.8413	96.6429	131.461	175.574			123.444	446.889	676.5	920.226	1229.02	3396.07		1.0287	1.35421	2.255	3.06742	2.67177	2.19811
STCP14	8	50	120	355	825	1300	1780	50	70	235	470	475	480	50	10	33.5714	67.1429	67.8571	68.5714			50	0.0833333	0.0945674	0.0813853	0.0521978	0.0385233			17.6349	63.8413	96.6429	131.461	175.574			123.444	446.889	676.5	920.226	1229.02	3396.07		1.76349	1.90165	1.43936	1.93732	2.56045	1.90791
STCP15	8	45	135	435	715	1145	1580	45	90	300	280	430	435	45	12.8571	42.8571	40	61.4286	62.1429			45	0.0952381	0.0985222	0.0559441	0.0536494	0.0393309			17.6349	63.8413	96.6429	131.461	175.574			123.444	446.889	676.5	920.226	1229.02	3396.07		1.3716	1.48963	2.41607	2.14006	2.82532	2.14941
STCP16	9	50	170	515	810	1300	1870	50	120	345	295	490	570	50	17.1429	49.2857	42.1429	70	81.4286			50	0.10084	0.0957004	0.0520282	0.0538462	0.0435447			17.6349	63.8413	96.6429	131.461	175.574			123.444	446.889	676.5	920.226	1229.02	3396.07		1.0287	1.29533	2.29322	1.87801	2.15617	1.81608
STCP17	9	40	180	415	900	1225	1810	40	140	235	485	325	585	40	20	33.5714	69.2857	46.4286	83.5714			40	0.111111	0.080895	0.0769841	0.0379009	0.0461721			17.6349	63.8413	96.6429	131.461	175.574			123.444	446.889	676.5	920.226	1229.02	3396.07		0.881746	1.90165	1.39485	2.83147	2.10088	1.87628
STCP18	9	50	165	460	865	1265	1890	50	115	295	405	400	625	50	16.4286	42.1429	57.8571	57.1429	89.2857			50	0.0995671	0.0916149	0.0668869	0.0451722	0.0472411			17.6349	63.8413	96.6429	131.461	175.574			123.444	446.889	676.5	920.226	1229.02	3396.07		1.07343	1.51488	1.67037	2.30057	1.96642	1.79687
STCP19	10	50	180	505	925	1455	1955	50	130	325	420	530	500	50	18.5714	46.4286	60	75.7143	71.4286	#REF!	#REF!	50	0.103175	0.0919378	0.0648649	0.0520373	0.0365364	#REF!	#REF!	17.6349	63.8413	96.6429	131.461	175.574	172.612	165.821	123.444	446.889	676.5	920.226	1229.02	3396.07	3396.07	0.949573	1.37504	1.61071	1.73628	2.45803	1.73712
STCP20	10	50	165	450	820	1320	1910	50	115	285	370	500	590	50	16.4286	40.7143	52.8571	71.4286	84.2857	#REF!	#REF!	50	0.0995671	0.0904762	0.0644599	0.0541126	0.0441286	#REF!	#REF!	17.6349	63.8413	96.6429	131.461	175.574	172.612	165.821	123.444	446.889	676.5	920.226	1229.02	3396.07	3396.07	1.07343	1.56803	1.82838	1.84045	2.08308	1.77805
STCP21	10	50	160	445	820	1130	1685	50	110	285	375	310	555	50	15.7143	40.7143	53.5714	44.2857	79.2857	#REF!	#REF!	50	0.0982143	0.0914928	0.065331	0.0391909	0.0470538	#REF!	#REF!	17.6349	63.8413	96.6429	131.461	175.574	172.612	165.821	123.444	446.889	676.5	920.226	1229.02	3396.07	3396.07	1.12222	1.56803	1.804	2.96847	2.21444	2.01547
								45.9524	108.952	282.952	360	408.333	533.333		15.5646	40.4218	51.4286	58.3333	76.1905
FABRICA		43	178	471	931	1520	2201	43	135	293	460	589	681																								151	324	630	978	1349	3432	4990	1.11852	1.1058	1.36957	1.66044	1.98091	1.55929
